# Supplementary material for: Cerebrospinal Fluid Dynamics Analysis Using Time-Spatial Labeling Inversion Pulse (Time-SLIP) Magnetic Resonance Imaging in Mice
Source: J Clin Med. 2024 Aug 4;13(15):4550. doi: 10.3390/jcm13154550 (PMC11312514; doi:10.3390/jcm13154550)
Supplement: Supplementary file 1 [file jcm-13-04550-s001.zip]

Archive with 1 entries (1 files):
- jcm-3064672-supplementary.pdf
